# Supplementary material for: Comparative transcriptome analysis of rice cultivars resistant and susceptible to Rhizoctonia solani AG1-IA
Source: BMC Genomics. 2022 Aug 19;23:606. doi: 10.1186/s12864-022-08816-x (PMC9392349; doi:10.1186/s12864-022-08816-x)
Supplement: Supplementary file 2 — Additional file 2. Number of expressed genes in all samples (FPKM>0.5). [file 12864_2022_8816_MOESM2_ESM.xls]

## Sheet: Sheet1
Number of expressed genes in all samples（FPKM>0.5）
Sample ID	DEG number
GG_0_1	18441
GG_0_2	18176
GG_0_3	18144
GG_96_1	18629
GG_96_2	18617
GG_96_3	18582
GG_24_1	19213
GG_24_2	19125
GG_24_3	19213
GG_48_1	19395
GG_48_2	19331
GG_48_3	19405
GG_72_1	19236
GG_72_2	19307
GG_72_3	19278
YY_0_1	17454
YY_0_2	17414
YY_0_3	17504
YY_96_1	18200
YY_96_2	18232
YY_96_3	18220
YY_24_1	18346
YY_24_2	18683
YY_24_3	18520
YY_48_1	18642
YY_48_2	18672
YY_48_3	18457
YY_72_1	18883
YY_72_2	18935
YY_72_3	18963
